# Supplementary material for: Treatment outcomes in lower limb lymphedema misdiagnosed as iliac vein compression syndrome: A retrospective analysis
Source: PLoS One. 2025 Oct 17;20(10):e0323077. doi: 10.1371/journal.pone.0323077 (PMC12533920; doi:10.1371/journal.pone.0323077)
Supplement: S1 — (XLSX) [file pone.0323077.s001.xlsx]

## Sheet: Sheet1
No.	Gender	Age	limb	Primary disease	radiotherapy	Edema course(month)	lymphangitis	ISL staging	Duration after stent implantation (months)	Symptom relief after stent placement	Relief time	Treatment approach	ICG-L	Therapy											length	Vol
																Ankle				Knee				groin
1	Female	40s	Left	cervical cancer	No	45	Single episode	IIb	18	None	0	Liposuction+LVA	Stardust and/or Diffuse pattern	staging operation	Preoperative right	21.5	23.5	29	30	33	35.5	40	42.5	51.5	calf 36 thigh 30	6032.5
															Preoperative left	28	26.5	41	37	38.5	45	48.5	49	56		8391.36
															postoperative left	24.5	24	29.5	32	32.5	35	39	43	50		6157.05
2	Female	60s	Left	cervical cancer	No	60	Never	IIb	30	None	0	Liposuction+LVA	Stardust and/or Diffuse pattern	staging operation	Preoperative right	20.5	22.5	27.5	30	34.5	35	36.5	40	42.5	calf 33 thigh 27	5019.18
															Preoperative left	25.5	28.5	35	37.5	40.5	49	51.5	53	58		8444.19
															postoperative left	22	25.5	30.5	33	36	37.5	39	43	47		5873.94
3	Female	50s	Right	cervical cancer	Yes	60	Recurrent episode	IIb	48	None	0	Liposuction+LVA	Stardust and/or Diffuse pattern	staging operation	Preoperative left	22.9	26.4	33	41	33.5	39	44.5	47.2	50.3	calf 36 thigh 27	6995.75
															Preoperative right	28.4	34.3	39.5	46.7	38.2	48	53	57	59.8		10009.6
															Postoperative right	24	28.5	34	42.5	35	41	47	50.5	53		7780.14
4	Male	60s	Left	renal cancer	No	36	Recurrent episode	IIa????	12	None	0	LVA	Linear pattern + Stardust pattern	LVA	Preoperative right	25.2	23.5	30	31	35	36.5	41	46	51.5	calf 39 thigh 33	7215.79
															Preoperative left	31	31.2	38	41.5	42.5	49.5	52.8	56	59.5		11422.3
															postoperative left	26.5	25	32.5	34.5	37	40	43	47.5	55		8217.39
5	Female	70s	Left	endometrial cancer	No	12	Never	IIa	7	Partly	1 week	LVA	Linear pattern + Stardust pattern	LVA	Preoperative right	23	22.5	27.5	31	34.5	36.5	39.5	44.5	51	calf 30 thigh 27	5560.13
															Preoperative left	24.5	26.5	34	37	39.5	43	46	49.5	56.5		7264.21
															postoperative left	23.5	25.5	31	34	35	39.5	44	45.5	53		6168.69
6	Female	70s	Left	endometrial cancer	No	10	Single episode	IIa	5	Partly	2 months	LVA	Linear pattern + Stardust pattern	LVA	Preoperative right	20.7	20.7	24.5	27	29.2	30.5	34.4	37.4	42.5	calf 33 thigh 27	4180.74
															Preoperative left	26.4	24.6	28.4	31.9	30.4	34	36.8	39.6	44		4898.72
															postoperative left	23.5	22	27	28.5	30	31	36	37.5	43.5		4291.19
7	Female	60s	Left	cervical cancer	No	24	Never	IIa	6	None	0	LVA	Linear pattern + Stardust pattern	LVA	Preoperative right	23	26	32.2	33.3	35.3	40	44.1	48.5	54.3	calf 36 thigh 30	7342.26
															Preoperative left	28.5	30.4	36.7	39.5	39	48	51.2	52.8	57.8		9446.78
															postoperative left	24	27.5	34	37	36	44	48	50.5	55.5		8204.86
8	Female	60s	Right	cervical cancer	Yes	120	Recurrent episode	IIa	24	Partly	3 monts	CDT	Linear pattern + Stardust pattern	CDT	pretherapy left	24	23	28	35	33	35.5	38	42	48	calf 36 thigh 30	6194.8
															pretherapy right	27	25.5	39	42	39.5	44	50	52	56		8905.98
															post-therapy right	26	24.5	33	38	36.5	39	43.5	47.5	51		7443.83
9	Female	70s	Left	rectal cancer	No	6	Never	IIa	5	Partly	3 monts	CDT	N/A	CDT	pretherapy right	24.2	28.4	32.1	33.2	37	40.2	42.7	47	53.9	calf 33 thigh 27	6779.41
															pretherapy left	28.3	32	37	39.9	42.8	47.3	50.3	54.6	59.6		9088.17
															posttherapy left	25.8	29	34	36	39.5	43	45.5	51.2	56		7709.52
10	Female	50s	Left	cervical cancer	No	14	Single episode	I	9	Partly	2 months	CDT	N/A	CDT	pretherapy right	23.2	25	32	33.5	36.5	39	44	49.5	54.5	calf 36 thigh 33	7890.85
															pretherapy left	24	28	34.2	34.5	37	40.5	44.5	48.6	54		8170.99
															posttherapy left	24	26	31.5	33	36.5	39.5	44	48.5	54		7856.8
11	Male	60s	Left	rectal cancer	Yes	36	Never	IIa	33	Partly	1month	CDT	N/A	CDT	pretherapy right	20.8	21.7	27.5	31	32.3	36.9	43	46.5	53	calf 36 thigh 33	6809.33
															pretherapy left	22.2	26	30.1	32.5	34.4	39.2	43.5	46.5	53.5		7438.89
															posttherapy left	21.8	23	28	31	33	37.5	43	46.5	53		6971.02
															术前
															术后
